# Supplementary material for: Association of Hepatitis B Virus Pre-S Deletions with the Development of Hepatocellular Carcinoma in Qidong, China
Source: PLoS One. 2014 May 21;9(5):e98257. doi: 10.1371/journal.pone.0098257 (PMC4029943; doi:10.1371/journal.pone.0098257)
Supplement: Table S1 — Original data source for analysis. (XLS) [file pone.0098257.s001.xls]

## Sheet: Sheet1
group	age	HBeAg	HBV DNA	smoking	drinking	ALT	genotype	pre-S deletion	pre-S2 start codon	mutation 3026	mutation 31	mutation 53	mutation 162	mutation 531	mutation 706	mutation 766	mutation num pre-S1	mutation num pre-S2	mutation num S
1	46	1	1	1	1	0	1	1	0	0	0	.	1	0	0	0	5	12	5
1	59	0	0	0	0	1	1	0	0	0	1	1	1	0	0	0	7	12	7
1	51	0	1	0	1	0	1	0	0	0	1	0	.	0	0	0	4	9	2
1	30	0	0	0	0	1	1	1	0	0	0	0	0	0	0	0	10	10	5
1	35	1	1	1	1	0	1	0	1	1	0	1	0	1	0	0	6	6	6
1	54	1	0	1	1	0	1	0	0	1	0	0	1	1	1	0	10	10	3
1	34	0	0	1	1	1	1	1	0	0	.	0	1	0	0	0	3	13	3
1	36	0	0	0	0	0	1	0	0	0	0	1	0	0	0	1	7	7	7
1	38	0	1	1	1	1	1	0	1	0	1	0	0	0	0	0	2	11	8
1	51	0	0	1	0	1	1	0	0	0	0	0	1	0	0	0	16	16	4
1	41	0	0	1	1	0	1	0	0	0	0	1	0	0	0	0	11	11	3
1	36	1	0	1	1	0	1	1	1	1	0	1	0	1	0	0	5	14	5
1	59	0	0	1	0	0	1	0	0	0	1	0	0	0	0	1	12	12	7
1	45	0	1	1	1	0	1	1	0	0	0	1	1	0	0	0	7	7	7
1	39	1	0	0	0	1	1	0	0	0	1	0	0	0	0	0	9	9	4
1	41	1	0	0	1	0	1	0	1	0	0	0	0	0	0	0	4	11	5
1	47	0	1	0	1	1	1	0	0	0	0	0	1	0	1	1	14	14	4
1	65	0	0	1	0	0	0	0	0	1	0	0	0	1	0	0	6	6	6
1	51	0	1	0	1	0	0	1	.	0	1	1	0	0	0	0	12	12	7
1	49	0	0	0	1	0	1	1	0	0	0	0	1	0	0	0	9	9	6
1	54	0	0	0	0	0	1	0	0	1	0	0	1	0	1	1	7	21	7
1	34	0	0	1	1	0	1	0	1	0	1	1	1	0	0	0	6	6	6
1	42	0	0	1	1	0	1	0	0	0	0	0	0	1	0	0	15	15	5
1	42	0	1	1	1	0	1	1	1	0	.	0	0	0	0	0	7	7	7
1	34	1	0	0	0	0	1	0	0	0	0	1	0	0	0	1	9	9	5
1	43	1	1	1	1	0	1	1	.	.	.	0	1	0	0	0	5	19	5
1	53	1	1	1	0	0	1	0	0	0	0	1	0	0	0	0	6	6	6
1	48	0	0	1	1	0	1	1	0	0	0	0	0	0	0	0	10	10	4
1	45	1	1	1	1	0	1	1	1	0	0	1	0	0	0	0	3	23	3
1	58	0	0	0	0	1	1	0	0	1	0	0	.	0	0	0	7	7	7
1	50	1	0	1	1	1	1	0	1	0	0	1	1	0	0	0	2	21	8
1	35	1	0	0	0	0	1	0	0	0	0	0	0	1	0	0	15	15	2
1	38	0	1	0	0	0	1	0	0	0	0	0	0	0	1	1	11	11	7
1	35	0	0	1	1	0	1	1	0	1	1	1	1	0	0	0	5	5	5
1	41	1	1	1	0	1	1	0	0	0	0	1	0	0	0	0	12	12	1
1	34	1	1	0	1	0	1	0	0	0	0	0	1	0	0	0	7	7	7
1	58	0	1	0	0	1	0	1	0	0	1	1	0	0	0	0	9	9	4
1	49	0	0	0	0	0	1	0	0	0	1	0	1	0	0	0	8	17	2
1	39	0	1	0	0	1	1	0	0	1	0	0	0	1	0	0	14	14	4
1	47	0	0	0	0	0	1	0	1	1	0	1	1	1	0	0	6	6	6
1	38	1	1	0	0	0	1	0	0	0	0	0	1	0	0	0	7	15	12
1	45	0	1	1	1	0	1	0	0	0	0	1	0	0	0	0	9	9	9
1	43	1	0	1	1	0	1	0	0	0	0	0	0	0	0	0	7	27	7
1	41	1	1	1	1	1	1	0	0	0	0	0	0	0	0	0	6	6	6
1	39	0	0	0	0	0	1	0	0	0	0	1	0	1	1	1	2	16	5
1	48	1	1	1	1	0	1	0	0	.	.	1	0	0	0	0	7	7	7
1	49	1	0	1	1	0	1	1	1	0	1	1	0	0	0	0	9	9	2
1	48	1	1	1	0	1	1	0	0	0	0	0	0	1	0	0	5	14	5
1	52	0	0	1	0	0	1	0	0	0	0	0	0	0	0	0	6	6	6
1	58	0	1	1	1	1	1	0	0	0	0	0	0	0	0	0	10	10	3
1	55	0	1	0	1	0	1	0	0	0	1	0	0	0	0	0	3	13	3
1	39	0	0	0	1	0	1	0	1	1	0	1	0	1	0	0	7	7	7
1	60	0	0	1	0	0	1	0	0	0	0	0	0	0	0	0	15	15	4
1	47	1	1	1	1	1	1	0	0	0	0	0	1	0	0	0	9	9	9
1	34	0	0	1	1	0	1	0	0	0	1	1	0	0	0	0	11	11	4
1	36	1	1	1	1	0	1	0	0	1	0	0	1	0	0	0	5	15	5
1	56	0	0	0	1	0	1	1	.	0	0	1	0	1	0	0	12	12	7
1	48	1	1	0	1	0	1	0	0	0	0	0	0	0	0	0	7	7	1
1	34	0	1	0	0	0	1	1	0	0	0	1	1	0	0	0	9	9	9
1	32	0	0	1	1	0	1	0	0	1	1	0	0	0	0	0	8	8	8
1	44	1	1	1	1	0	1	0	0	0	0	1	1	0	0	0	4	16	4
1	45	0	0	1	0	0	1	0	0	0	1	0	0	0	0	0	6	18	6
1	44	0	0	0	1	1	1	0	0	1	0	0	0	0	0	0	7	7	7
1	58	0	1	1	1	0	1	0	0	0	0	0	1	0	0	0	9	9	9
1	52	0	0	0	0	0	1	0	0	0	1	1	0	0	0	0	7	21	7
1	52	0	0	1	0	0	1	1	0	0	0	1	0	0	0	0	6	6	6
1	45	0	0	0	1	0	1	0	0	0	0	1	0	0	0	0	5	17	5
1	40	1	1	0	1	0	1	0	0	0	1	0	1	0	0	0	7	7	7
1	32	1	1	0	0	0	1	0	0	0	0	1	0	0	0	0	9	9	9
1	41	1	1	0	1	0	1	0	1	1	0	1	0	1	1	1	9	9	5
1	42	0	0	0	1	0	1	0	0	0	0	0	1	0	0	0	6	19	6
1	57	0	1	1	1	0	0	0	1	1	0	1	0	1	0	0	10	10	3
1	47	1	0	0	0	0	1	1	0	0	0	0	0	0	0	0	13	13	3
1	35	1	1	0	1	1	1	0	0	0	0	0	0	0	0	0	7	19	7
1	44	0	0	0	1	0	1	1	0	0	0	0	0	0	0	0	8	21	8
1	41	1	1	1	0	0	1	0	1	1	0	1	0	1	1	1	9	9	4
1	36	1	0	0	0	1	1	0	0	0	0	0	1	0	0	0	11	11	5
1	35	1	1	1	1	0	1	1	1	0	1	0	1	0	1	1	5	5	5
1	41	0	0	1	1	1	1	0	0	0	0	1	0	0	0	0	12	12	6
1	41	1	1	0	1	0	1	0	0	0	0	0	0	1	0	0	7	14	7
1	47	0	1	0	1	1	1	1	0	1	0	0	1	0	1	1	9	9	5
1	65	0	0	1	0	0	0	0	0	0	0	0	0	0	0	0	8	8	8
1	51	0	0	0	1	0	0	0	0	0	0	0	0	0	0	0	4	13	4
1	49	0	1	0	1	0	1	1	0	0	1	0	1	0	0	0	6	6	6
1	54	0	1	0	0	0	1	1	.	.	0	0	1	0	1	1	7	7	7
1	34	0	0	1	0	0	1	0	1	1	1	1	1	1	0	0	9	9	4
1	42	0	0	1	1	0	1	1	0	0	0	0	0	0	0	0	7	7	7
1	42	0	1	1	1	0	1	0	0	0	0	0	0	0	0	0	6	6	6
1	34	1	1	0	0	0	1	1	0	0	0	1	0	0	0	0	5	22	5
1	53	1	0	0	1	0	1	0	0	0	1	0	0	0	0	0	7	17	7
1	48	0	1	1	1	0	1	0	1	1	0	1	0	1	0	0	9	9	7
1	42	0	0	1	0	0	1	1	0	0	0	0	0	0	0	0	5	25	5
1	64	1	0	0	1	0	0	0	0	0	0	0	0	0	1	1	6	22	6
1	44	0	1	1	1	1	1	1	0	0	0	0	0	0	0	0	10	10	5
1	41	0	1	0	0	1	1	0	0	0	1	0	1	0	0	0	3	23	3
1	51	1	0	1	1	1	1	1	0	0	1	0	0	0	0	0	7	7	7
0	34	1	0	1	1	0	1	0	0	0	0	0	0	0	0	0	8	8	8
0	39	0	1	1	1	0	1	0	0	0	0	0	1	0	0	0	9	9	9
0	35	1	0	0	1	0	1	0	0	0	0	0	0	0	1	1	4	16	4
0	31	1	1	1	1	0	1	0	0	0	1	0	1	0	0	0	5	5	5
0	30	0	0	0	1	0	1	0	1	1	0	0	0	1	0	0	7	7	7
0	54	0	1	1	0	0	1	1	0	0	1	1	1	0	0	0	7	7	7
0	33	0	0	1	1	0	1	0	0	0	0	0	0	0	0	0	5	19	5
0	31	0	1	0	0	0	0	0	0	0	1	1	0	0	0	0	8	8	8
0	63	1	0	1	1	0	0	0	0	1	0	0	0	0	0	0	4	21	4
0	39	1	1	0	0	0	1	0	0	0	1	0	0	0	0	0	6	6	6
0	36	0	1	0	1	0	0	0	1	0	0	0	0	0	0	0	7	7	7
0	52	0	0	0	0	1	1	1	0	0	0	0	0	0	1	1	4	16	4
0	55	1	1	0	0	1	1	0	0	0	0	0	0	0	1	1	7	7	7
0	45	0	0	0	1	0	1	1	0	1	1	0	1	1	0	0	6	6	6
0	36	0	1	0	0	0	1	0	0	0	1	1	0	0	0	0	11	12	4
0	61	0	1	0	1	0	1	0	0	0	0	0	1	0	0	0	9	9	2
0	51	1	1	1	0	1	1	0	0	0	0	0	0	0	0	0	8	18	8
0	38	0	0	1	1	0	1	0	0	0	1	0	0	0	0	0	7	7	7
0	44	0	0	1	1	0	1	1	1	1	1	1	0	1	1	1	8	8	3
0	50	0	1	1	1	1	1	0	0	0	0	0	0	0	0	0	9	17	2
0	54	1	0	0	0	0	1	0	0	0	1	0	1	0	0	0	4	4	4
0	65	0	0	1	1	0	1	0	0	0	1	0	0	0	0	0	5	24	5
0	56	1	1	1	1	1	1	0	0	0	0	0	0	0	0	0	7	7	7
0	44	0	0	0	1	0	1	0	0	1	1	1	0	1	0	1	7	16	7
0	37	0	0	1	1	0	1	0	0	0	0	0	1	0	0	0	5	5	5
0	45	1	1	1	1	0	1	0	0	0	0	1	0	0	0	0	8	8	1
0	41	0	0	0	0	0	1	1	0	1	1	1	0	0	0	0	4	21	4
0	51	1	1	0	1	1	1	0	0	0	1	1	1	0	0	1	6	6	6
0	50	0	0	1	1	0	1	0	1	0	1	0	0	0	0	0	7	7	7
0	34	1	1	1	1	0	1	0	0	0	0	0	0	0	0	0	4	9	4
0	37	0	0	0	1	0	1	0	0	0	1	0	0	0	0	0	7	7	7
0	52	0	1	0	0	0	1	0	0	0	0	1	0	0	0	1	6	6	6
0	41	0	0	1	1	0	1	0	0	0	1	0	1	1	0	0	11	11	3
0	51	1	1	1	0	1	1	0	0	0	0	0	1	0	0	0	9	19	4
0	62	1	0	0	1	0	1	0	0	.	.	0	1	0	0	0	8	8	8
0	59	0	1	0	0	0	1	0	0	0	0	0	0	0	0	0	7	4	7
0	32	1	0	1	1	0	1	1	0	0	0	1	0	0	0	0	8	8	1
0	43	0	1	0	1	1	1	0	0	0	0	0	1	0	1	1	9	9	2
0	43	0	0	1	1	0	1	0	0	1	1	0	0	1	0	0	2	22	4
0	58	0	1	1	0	0	1	0	0	0	0	0	0	0	0	0	14	14	5
0	47	0	1	0	0	0	1	0	0	0	0	1	.	0	0	0	7	7	7
0	35	0	1	1	0	0	1	0	1	1	.	0	0	1	0	0	7	7	7
0	40	0	0	1	1	0	1	0	0	0	0	0	0	0	0	0	5	15	5
0	44	0	0	1	1	1	1	1	0	0	0	1	0	0	0	1	8	8	1
0	53	0	1	0	0	0	1	0	0	0	1	0	0	0	0	0	4	7	4
0	44	1	1	0	0	1	1	1	0	0	0	0	1	1	0	0	6	6	6
0	40	0	1	0	0	0	1	0	0	0	1	0	0	0	0	0	7	7	7
0	42	0	0	0	0	0	1	0	0	0	0	0	0	0	0	0	4	4	4
0	32	0	0	0	0	0	1	0	0	0	0	0	0	0	0	0	7	11	7
0	41	0	1	0	1	1	1	0	0	0	1	0	.	0	0	0	6	6	6
0	44	0	0	1	1	0	1	0	0	0	1	1	0	0	0	0	10	10	3
0	56	0	1	0	1	0	1	0	0	0	0	0	1	0	0	0	9	9	4
0	48	0	0	0	0	0	1	0	0	0	1	0	0	0	0	0	8	12	8
0	37	0	1	0	1	0	1	0	0	0	0	0	0	0	0	0	7	7	7
0	46	0	0	1	0	0	1	1	0	0	0	0	1	0	0	0	8	8	2
0	43	0	1	1	0	0	1	0	0	0	1	1	0	1	0	1	9	9	3
0	41	0	0	1	1	0	1	0	0	0	0	0	0	0	0	0	14	14	4
0	43	0	1	0	0	0	1	0	0	0	1	0	0	0	0	0	5	15	5
0	53	0	1	0	1	0	1	0	0	0	0	0	1	0	0	0	7	7	7
0	46	0	1	0	0	0	1	0	0	0	0	0	0	0	0	0	7	7	7
0	53	1	0	1	0	1	1	0	0	0	1	1	1	1	0	0	2	7	5
0	26	1	0	1	1	1	1	0	0	0	0	0	0	0	0	1	8	8	8
0	45	1	0	1	1	0	1	0	0	0	1	0	0	0	0	0	14	14	4
0	49	0	0	1	1	0	1	0	0	0	0	0	0	0	0	0	6	6	6
0	45	0	1	1	1	0	1	0	0	0	0	0	0	0	0	0	7	7	7
0	63	0	1	1	0	0	1	0	0	0	1	1	0	0	0	0	4	11	4
0	58	0	0	1	0	0	1	0	0	0	0	0	0	0	0	0	7	7	7
0	44	0	1	0	1	0	1	0	0	0	0	0	1	0	0	0	6	6	6
0	50	0	1	0	0	0	1	1	0	0	0	0	0	0	0	0	11	11	4
0	41	0	0	0	1	0	1	0	0	0	0	0	1	0	1	1	15	15	2
0	41	0	1	0	0	0	1	0	0	1	0	0	1	0	0	0	8	8	8
0	40	0	0	0	1	0	1	0	0	0	0	0	0	0	0	0	7	7	7
0	57	0	0	0	1	0	1	0	0	0	1	0	0	0	0	0	8	8	1
0	57	1	1	0	0	1	1	0	0	0	0	1	0	0	0	0	3	13	9
0	31	0	0	0	0	0	1	0	0	0	1	0	0	0	0	0	4	24	4
0	62	0	1	1	0	0	1	0	0	0	0	0	0	0	0	0	5	5	5
0	24	0	0	0	1	0	1	0	0	0	0	1	0	1	0	0	5	5	7
0	35	0	0	1	1	0	1	0	0	0	1	0	0	0	0	0	8	8	6
0	34	0	0	1	1	0	1	0	0	1	0	0	0	0	0	0	10	10	7
0	32	0	0	0	0	0	1	0	0	0	0	0	.	0	1	1	8	8	4
0	44	0	1	1	0	0	0	1	1	0	1	0	0	0	0	0	15	15	7
0	52	0	0	0	1	0	1	0	0	0	1	0	0	0	0	0	4	4	6
0	37	0	1	1	1	0	1	0	0	0	0	0	1	0	0	0	5	5	4
0	38	0	0	1	1	0	1	0	0	1	1	1	1	0	0	0	3	16	2
0	44	0	1	1	1	1	0	0	0	0	0	0	1	0	0	0	10	10	8
0	37	0	0	1	0	0	1	0	0	0	0	0	1	0	0	0	5	5	7
0	40	0	0	0	1	0	1	0	0	0	0	0	0	0	0	0	8	8	1
0	31	0	0	0	0	0	1	0	0	1	1	0	1	0	0	0	4	17	9
0	51	0	0	1	1	0	1	0	0	0	0	0	0	0	0	0	6	6	4
0	58	1	0	1	1	0	1	0	0	0	1	0	0	0	0	0	7	7	5
0	40	1	1	0	0	0	1	0	0	0	0	1	0	0	0	0	4	4	7
0	40	0	1	0	1	0	1	0	0	0	1	0	1	0	0	0	12	12	1
0	42	1	0	1	1	1	1	0	1	1	0	0	0	1	0	0	6	6	5
0	59	0	0	0	0	1	1	0	0	0	0	1	0	0	0	0	11	11	3
0	27	0	0	0	0	1	1	0	0	0	1	1	0	0	0	0	9	9	4
0	33	1	0	0	0	1	1	0	0	0	0	0	0	0	0	0	2	12	5
0	42	0	0	0	1	1	1	0	0	0	0	1	1	0	1	1	7	7	2
